# Supplementary material for: The Schistosome Oesophageal Gland: Initiator of Blood Processing
Source: PLoS Negl Trop Dis. 2013 Jul 25;7(7):e2337. doi: 10.1371/journal.pntd.0002337 (PMC3723592; doi:10.1371/journal.pntd.0002337)
Supplement: Table S1 — S. mansoni Infection array data arranged by fold change in expression between germ ball and day 3 schistosomulum. (XLS) [file pntd.0002337.s012.xls]

## Sheet: Sheet1
Table S1: S. mansoni Infection array data arranged by fold change in expression between germ ball and day 3 schistosomulum
#	gene	name	fold inc	Function/location	Sj homologue
1	Smp_124000	MEG-14	111		Yes
2	Smp_166340	Expressed protein	70	Predicted transmembrane
3	Smp_059530	Tetraspanin	67	Not tegument tetraspanin
4	Smp_171190	MEG-8.1	62		Yes
5	Smp_032970	Calmodulin	54	Ca binding, ubiquitous
6	Smp_125320	MEG-9	52		Yes
7	Smp_193000	Cathepsin L cysteine protease	50	Likely gut
8	Smp_163630	MEG-4.1	50	Oesophageal gland	Yes
9	Smp_070240	Venom allergen-like (VAL) 7 protein	47	Oesophageal gland	Yes
10	Smp_075800	Asparaginyl endopeptidase, Sm32	45	Gut1
11	Smp_022450	Expressed protein	44	Predicted transmembrane
12	Smp_152630	MEG-12	43		No
13	Smp_139160	Cathepsin L cysteine protease	42	Likely gut
14	Smp_159810	MEG-2	42	Mature egg, secreted2	No
15	Smp_194860	Low molecular weight protein, LMWP	40	Tegument, secreted3
16	Smp_059480	Thioredoxin peroxidase	37	Antioxidant, gut1
17	Smp_194910	Expressed protein	36	Peptidase, likely gut
18	Smp_085840	MEG-4.2	35		Yes
19	Smp_176020	MEG-11	32		Yes
20	Smp_138080	MEG-3	29	Schistosomulum, head gland2	Yes
82	Smp_172180	MEG-8.2	11		Yes
	Key
		MEG transcripts
		Exclusively expressed in the oesophageal gland
		Likely to be expressed in the gut
	1, Hall et al, 2011, Mol Biochem. Parasitol.
	2, DeMarco et al, 2010, Genome Research
	3, Castro-Borges et al., 2011; PLOS NTD
N.B. These are the statistically significant changes in expression level for 1043 genes; 9 of the top 20 fold increases are MEGs
