# Supplementary material for: The Schistosome Oesophageal Gland: Initiator of Blood Processing
Source: PLoS Negl Trop Dis. 2013 Jul 25;7(7):e2337. doi: 10.1371/journal.pntd.0002337 (PMC3723592; doi:10.1371/journal.pntd.0002337)
Supplement: Table S2 — Quantitative aspects of the esophageal region morphology. (XLS) [file pntd.0002337.s013.xls]

## Sheet: Sheet1
Table S2, Quantitative aspects of the esophageal region morphology
Dimensions of the esophageal region in live and fixed S. mansoni (µm)
	mouth to gut	median width
live worm	330	150
fixed worm	210	260
Dimensions of esophageal cell masses
	S. mansoni
volume (µm3)	anterior	posterior	ratio
male	190000	480000	1:2.5
female	10000	36000	1:3.6
cell number (male)	750	1000
	S. japonicum
volume (µm3)	anterior	posterior	ratio
male	500000	1300000	1:2.6
female	20000	60000	1:3
cell number (male)	750	1400
Esophageal muscular network in S. mansoni (µm)
	width	space between fibres
circular fibre	0.5-0.7	1.25
longitudinal fibre	1.25	1.25
Posterior esophageal plates in S. mansoni
number of plates in males (n=2)		185
number of plates in female (n=2)		95
Width at base (µm)		0.19 +/- SD 0.009
Space between plates (µm)		0.35
Length base to tip (µm)		5 to 6
longest stretch (µm)		28
Width of central parallel lines (µm)		0.031+/-SD 0.005
Minimum depth of syncytium (µm)		0.4
Crystalloid vesicle features in S. mansoni
	length	width
Dimensions (µm)	0.27 +/- SD 0.039	0.23 +/- SD 0.044
Bounding membrane thickness (nm)		11.25
Parallel array width (nm)		12.75 +/- SD 1.0
Space between arrays (nm)		6.5+/- SD 1.2
Repeating unit (nm)		19.3
Inter-plate aggregates
	length	width
Range, males (µm)	0.48-0.85	0.21-0.27
Range, females (µm)	0.34-0.42	0.15-0.24
Parallel array width (nm)		13.9 +/- SD 2.2
Space between arrays (nm)		12.7 +/- SD 1.5
Repeating unit (nm)		27

## Sheet: Sheet2
plate width	Width of central	Bogitsh granule	Bogitsh granule	bogitsh granule		Parallel array width	Space between arrays
at base	parallel lines	black line width	white space width	length	width	11.44	13.07
0.185	29.4	13.07	4.9	343.5	255.6	11.44	11.44
0.188	29.4	13.07	8.17	293.9	233.2	11.44	13.07
0.185	19.6	11.44	6.54	252.4	178.9	11.44	13.07
0.188	24.5	11.44	6.54	218.8	153.4	13.07	11.44
0.167	34.3	11.44	6.54	262	250.8	13.07	11.44
0.185	36	13.07	6.538	285.9	276.4	13.07	13.07
0.199	31.1	13.07	1.15612	262	241.2	11.44	14.71
0.195	29.4	14.71		39.0927	44.3384	16.34	16.34
0.192	27.8	13.07		274.071	227.071	16.34	14.71
0.187111	32.7	13.07				14.71	14.71
SD 0.009	34.3	12.745				19.61	13.07
n=9	29.4	1.03301				16.34	11.44
	37.6					13.07	13.07
	36					14.71	11.44
	32.7					13.07	11.44
	26.1					13.07	11.44
	40.9					14.71	11.44
	31.1					14.71	11.44
mean	31.2389					14.71	12.7289
SD	5.05745					13.89	1.49933
						2.15376
