# Supplementary material for: The Schistosome Oesophageal Gland: Initiator of Blood Processing
Source: PLoS Negl Trop Dis. 2013 Jul 25;7(7):e2337. doi: 10.1371/journal.pntd.0002337 (PMC3723592; doi:10.1371/journal.pntd.0002337)
Supplement: Table S3 — Volumes and cell capacity of esophageal luminal compartments (bulges). (XLS) [file pntd.0002337.s014.xls]

## Sheet: Sheet1
Table S3, Volumes and cell capacity of esophageal luminal compartments (bulges)
Dimensions of bulges (µm, mean +/- S.D.)
male	width	length	n
anterior	16.33+/- 2.52	74.33+/- 5.03	3
posterior	20.7+/-5.57	106.8+/-19.27	6
female	width	length
posterior	13.13+/-3.45	54.68+/-3.37	6
Volume (mm^3)	short radius (mm)	long radius (mm)
male	a	b	* volume
anterior	8.2x10^-3	37.0x10^-3	10.2x10^-6
posterior	10.0x10^-3	53.0x10^-3	24.0x10^-6
female	a	b	* volume
posterior	6.6x10^-3	27.5x10^-3	4.92x10^-6
Number of cells		Male		Female
	1mm^3 blood	anterior	posterior	posterior
erythrocytes	5x10^6	52	125	25
platelets	3x10^5	3	7	1.5
leucocytes	7x10^3	0.07	0.17	0.034
* volume of a prolate spheroid =		4/3pa^2b
